# Supplementary material for: Weighted gene co-expression network analysis reveals key genes and lncRNAs in Bos indicus chronically infected with Johne’s disease
Source: Front Immunol. 2026 Jun 3;17:1754171. doi: 10.3389/fimmu.2026.1754171 (PMC13271941; doi:10.3389/fimmu.2026.1754171)
Supplement: Additional File 1 — Additional methods [file DataSheet1.xlsx]

## Sheet: Table S1
Table S1: RNA-seq raw data quality assessment and filtering using fastp
Sample ID	Before filtering					After filtering
	Total reads (M)	Total bases (Gb)	Q20	Q30	GC %	Total reads (M)	Total bases (Bp)	Q20	Q30	GC %
dis_013R	83.3714	12.5891	98.32	95.11	44.26	81.0086	11.1839	99.02	96.19	43.43
dis_04R	98.1402	14.8192	98.31	95.07	43.05	95.4737	13.1636	99.02	96.16	42.16
dis_07R	112.707	17.0187	98.1	94.87	44.32	109.331	14.4836	99.07	96.33	42.98
dis_09R	69.722	10.528	98.4	95.3	44.68	67.8198	9.2711	99.07	96.36	43.73
dis_17	43.4167	6.55593	97.38	93.45	43.75	41.0296	5.36911	98.75	95.59	42.08
dis_19	47.2749	7.13852	97.35	93.44	43.08	44.9836	6.15404	98.66	95.31	42.04
dis_26	106.205	16.037	98.33	95.2	44.93	103.066	13.9464	99.08	96.36	43.79
dis_27	50.9917	7.69975	97.27	93.24	45.06	48.075	6.29006	98.67	95.4	43.48
dis_29	86.2236	13.0198	94.85	89.44	45.74	75.1529	10.3496	98.2	94.1	47.15
dis_250	113.052	17.0708	95.24	90.03	47.1	100.04	13.7441	98.29	94.31	48.46
dis_376	85.2282	12.8695	98.38	95.27	43.27	82.8274	11.3825	99.07	96.32	42.3
dis_413	118.259	17.8571	96.35	91.67	48.75	108.023	15.3162	98.4	94.57	49.27
dis_438	83.3909	12.592	98.27	95.03	43.32	80.9493	11.0705	99.01	96.19	42.27
dis_446	127.007	19.178	98.17	94.9	44.42	123.244	16.7952	99	96.15	43.4
dis_231	78.4745	11.8497	98.21	94.82	42.34	76.1957	10.292	98.96	95.99	41.14
dis_247	94.361	14.2485	98.2	94.95	43.79	91.6986	12.528	99.01	96.13	42.81
dis_402	112.812	17.0346	95.92	91.06	47.68	101.672	14.1069	98.39	94.55	48.43
dis_682	97.9708	14.7936	98.29	95.08	44.21	95.1672	12.7916	99.03	96.25	43.06
dis_825	125.597	18.9652	96.07	91.2	47.21	114.61	15.8181	98.33	94.38	47.65
dis_830	58.9372	8.89952	97.27	93.29	44.62	54.5601	6.80058	98.78	95.68	42.11
hel_2	83.5415	13.2831	97.92	94.17	48.04	80.9613	12.0634	98.64	95.26	47.69
hel_4	53.7112	8.54009	96.68	92.08	50.19	50.344	7.44174	98.26	94.28	49.58
hel_5	94.0002	14.946	96.94	92.47	49.18	88.6207	13.0765	98.38	94.53	48.76
hel_6	90.0997	14.3259	96.36	92.02	48.68	82.5884	12.4133	98.5	94.83	48.35
hel_7	69.4246	11.0385	96.82	92.25	54.53	65.4077	9.92508	98.16	94.13	54.18
hel_9	62.3729	9.9173	96.04	91.38	48.61	56.7444	8.43024	98.35	94.42	48.21
hel_11	59.0252	9.38501	96.6	92.09	51.58	54.87	8.01875	98.36	94.56	51.25
hel_27	65.0833	10.3482	94.45	89.27	52.52	55.6978	8.248	98.11	93.99	51.96
hel_31	57.1067	9.07997	94.35	89.09	51.71	48.2613	7.25726	98.12	94.01	51.5
hel_39	60.0396	9.54629	95.98	91.19	50.75	54.4457	8.10161	98.24	94.26	50.4
hel_47	117.418	18.6695	97.71	93.73	48.17	113.099	16.9814	98.52	94.94	47.8
hel_383b	90.6104	14.4071	97.83	93.92	48.86	87.5864	13.1652	98.56	95.03	48.52
hel_390	74.3035	11.8143	96.1	91.46	47.9	67.381	10.0666	98.38	94.5	47.49
hel_444	54.9695	8.74014	97.76	93.69	46.37	53.1357	8.00239	98.46	94.76	46.03
hel_713	81.783	13.0035	94.03	88.97	54.42	68.3023	10.0358	98.23	94.4	53.98
hel_887	78.0462	12.4968	97.4	93.34	53.73	74.3192	11.2917	98.46	94.88	53.41
hel_890	92.763	14.7493	97.2	92.84	48.89	88.159	13.1389	98.41	94.57	48.2
hel_451	59.1454	9.40411	97.56	93.7	52.88	56.7441	8.28623	98.62	95.3	52.73
hel_481	65.7228	10.4499	97.85	94.02	49.92	63.4309	9.65641	98.58	95.1	49.68
hel_605	72.5249	11.5315	96.43	91.73	49.33	67.1075	9.99348	98.27	94.24	48.81
hel_804	79.0686	12.5719	96.04	91.32	51.42	71.7201	10.7733	98.28	94.34	51.03
hel_808	84.706	13.4683	97.91	94.16	48.85	81.9839	12.144	98.65	95.3	48.47

## Sheet: Table S2
Table S2: Data statistics of mRNA reads
Sample ID	Ribosomal reads (M)	% of rRNA reads	Cleaned reads (M)	% of cleaned reads
dis_013R	0.740922	0.91	80.2677	99.09
dis_04R	1.76953	1.85	93.7042	98.15
dis_07R	2.40075	2.2	106.931	97.8
dis_09R	3.63699	5.36	64.1828	94.64
dis_17	1.43579	3.5	39.5938	96.5
dis_19	0.323389	0.72	44.6602	99.28
dis_26	2.30046	2.23	100.765	97.77
dis_27	0.341461	0.71	47.7336	99.29
dis_29	2.79605	3.72	72.3568	96.28
dis_250	3.5366	3.54	96.5033	96.46
dis_376	0.705092	0.85	82.1223	99.15
dis_413	4.48554	4.15	103.538	95.85
dis_438	0.978426	1.21	79.9709	98.79
dis_446	1.13314	0.92	122.11	99.08
dis_231	0.539813	0.71	75.6559	99.29
dis_247	0.974084	1.06	90.7246	98.94
dis_402	3.73636	3.67	97.9359	96.33
dis_682	1.98263	2.08	93.1845	97.92
dis_825	3.02497	2.64	111.585	97.36
dis_830	0.563716	1.03	53.9964	98.97
hel_2	8.56201	10.58	72.3993	89.42
hel_4	10.8335	21.52	39.5105	78.48
hel_5	19.9152	22.47	68.7056	77.53
hel_6	6.897	8.35	75.6914	91.65
hel_7	41.3278	63.18	24.0799	36.82
hel_9	8.31319	14.65	48.4312	85.35
hel_11	15.0279	27.39	39.8421	72.61
hel_27	19.0106	34.13	36.6872	65.87
hel_31	18.0722	37.45	30.1891	62.55
hel_39	14.3269	26.31	40.1188	73.69
hel_47	13.7508	12.16	99.3483	87.84
hel_383b	21.0212	24	66.5652	76
hel_390	10.9856	16.3	56.3954	83.7
hel_444	5.03098	9.47	48.1047	90.53
hel_713	40.3459	59.07	27.9564	40.93
hel_887	42.7995	57.59	31.5197	42.41
hel_890	10.1968	11.57	77.9622	88.43
hel_451	20.2859	35.75	36.4582	64.25
hel_481	14.7389	23.24	48.692	76.76
hel_605	15.7572	23.48	51.3503	76.52
hel_804	22.0405	30.73	49.6796	69.27
hel_808	18.5551	22.63	63.4287	77.37

## Sheet: Table S3
Table S3: Number of genes in co-expression modules
Module	Gene count
Black	195
Blue	1170
Brown	285
Cyan	60
Green	224
Greenyellow	91
Grey	21
Grey60	39
Lightcyan	56
Magenta	143
Midnightblue	57
Pink	195
Purple	93
Red	196
Salmon	78
Tan	82
Turquoise	1804
Yellow	239

## Sheet: Table S4
Table S4: Details of RNA-seq samles included in this study
Study_ID	INDA sample accession	INSDC accession
INRP000128	INS0004350	ERS18084896
INRP000128	INS0004351	ERS18084984
INRP000128	INS0004352	ERS18084945
INRP000128	INS0004353	ERS18083834
INRP000128	INS0004354	ERS18084991
INRP000128	INS0004355	ERS18083836
INRP000128	INS0004356	ERS18084713
INRP000128	INS0004357	ERS18083837
INRP000128	INS0004358	ERS18084028
INRP000128	INS0004359	ERS18271704
INRP000128	INS0004360	ERS18084941
INRP000128	INS0004361	ERS18084721
INRP000128	INS0004362	ERS18083844
INRP000128	INS0004363	ERS18084985
INRP000128	INS0004364	ERS18084986
INRP000128	INS0004349	ERS18083833
INRP000128	INS0004365	ERS18083904
INRP000128	INS0004366	ERS18084936
INRP000128	INS0004367	ERS18084579
INRP000128	INS0004368	ERS18084975
INRP000128	INS0004369	ERS18084938
INRP000128	INS0004370	ERS18084707
INRP000128	INS0004371	ERS18084082
INRP000128	INS0004372	ERS18084085
INRP000128	INS0004373	ERS18084637
INRP000128	INS0004374	ERS18084982
INRP000128	INS0004375	ERS18084183
INRP000128	INS0004376	ERS18084937
INRP000128	INS0004377	ERS18084405
INRP000128	INS0004378	ERS18084409
INRP000128	INS0004379	ERS18084709
INRP000128	INS0004380	ERS18084987
INRP000128	INS0004381	ERS18084702
INRP000128	INS0004382	ERS18084410
INRP000128	INS0004383	ERS18084973
INRP000128	INS0004384	ERS18084944
INRP000128	INS0004385	ERS18084421
INRP000128	INS0004386	ERS18084940
INRP000128	INS0004387	ERS18271703
INRP000128	INS0004388	ERS18084550
INRP000128	INS0004389	ERS18084988
INRP000128	INS0004390	ERS18084573
INRP000128	INS0004391	ERS18084572
INRP000128	INS0004392	ERS18084974
INRP000128	INS0004393	ERS18084578
INRP000128	INS0004394	ERS18077802
INRP000128	INS0004395	ERS18084577
